# Supplementary material for: Transfer Accuracy in Digital Indirect Bonding: A Methodological Umbrella Review of Definitions, Measurement Frameworks, and Evidence Synthesis
Source: Bioengineering (Basel). 2026 May 23;13(6):607. doi: 10.3390/bioengineering13060607 (PMC13295476; doi:10.3390/bioengineering13060607)
Supplement: Supplementary file 1 [file bioengineering-13-00607-s001.zip]

Archive with 1 entries (1 files):
- bioengineering-4307441-supplementary.pdf
